# Supplementary material for: Indigo Carmine Binding to Cu(II) in Aqueous Solution and Solid State: Full Structural Characterization Using NMR, FTIR and UV/Vis Spectroscopies and DFT Calculations
Source: Molecules. 2024 Jul 7;29(13):3223. doi: 10.3390/molecules29133223 (PMC11243005; doi:10.3390/molecules29133223)
Supplement: Supplementary file 1 [file molecules-29-03223-s001.zip]

Archive with 1 entries (1 files):
- molecules-3001566-supplementary.pdf
